# Supplementary material for: 6-Gingerol, a Major Constituent of Zingiber officinale Rhizoma, Exerts Anticonvulsant Activity in the Pentylenetetrazole-Induced Seizure Model in Larval Zebrafish
Source: Int J Mol Sci. 2021 Jul 20;22(14):7745. doi: 10.3390/ijms22147745 (PMC8305044; doi:10.3390/ijms22147745)
Supplement: Supplementary file 1 [file ijms-22-07745-s001.zip]

Archive with 1 entries (1 files):
- ijms-1251526-supplementary.pdf
